# Supplementary material for: Harnessing Multi-Anchoring Effects for the Fabrication and Specific Recognition of Surface-Oriented Imprinted Nanospheres for Cytochrome C
Source: Polymers (Basel). 2026 May 21;18(10):1261. doi: 10.3390/polym18101261 (PMC13210750; doi:10.3390/polym18101261)
Supplement: Supplementary file 1 [file polymers-18-01261-s001.zip]

Archive with 1 entries (1 files):
- polymers-4244372-supplementary.pdf
